# Supplementary material for: Time Taken to Detect and Respond to Polio Outbreaks in Africa and the Potential Impact of Direct Molecular Detection and Nanopore Sequencing
Source: J Infect Dis. 2021 Oct 8;226(3):453–62. doi: 10.1093/infdis/jiab518 (PMC9417130; doi:10.1093/infdis/jiab518)
Supplement: jiab518_suppl_Supplementary_Table_S1 [file jiab518_suppl_supplementary_table_s1.xlsx]

## Sheet: Sheet1
Supplementary Table 1 - Date availability for sample processing steps
Processing step	Percentage of relevant samples* with date
AFP onset	99.3
Stool collection	99.8
Stool arrival at GPLN laboratory	100
Cell culture result	97.2
ITD result	99.7
Sequencing result	96.1
	* Relevant samples being those still being tested at this processing point
