# Supplementary material for: Time Taken to Detect and Respond to Polio Outbreaks in Africa and the Potential Impact of Direct Molecular Detection and Nanopore Sequencing
Source: J Infect Dis. 2021 Oct 8;226(3):453–62. doi: 10.1093/infdis/jiab518 (PMC9417130; doi:10.1093/infdis/jiab518)
Supplement: jiab518_suppl_Supplementary_Table_S2 [file jiab518_suppl_supplementary_table_s2.xlsx]

## Sheet: Sheet1
Supplementary Table 2 - Locations of sample processing steps by country
Country of sample origin	WHO Country acronyms	Cell-culture	Intra-typic differentiation	Sequencing laboratory	Number of samples in study period
Cameroon	CAE	Cameroon	Cameroon	CDC/South Africa	6609
Chad	CHA	Cameroon	Cameroon	CDC/South Africa	5725
Equatorial Guinea	EQG	Cameroon	Cameroon	CDC	272
São Tomé and Príncipe	STP	Cameroon	Cameroon	CDC	20
Gabon	GAB	Cameroon	Cameroon	CDC	478
Congo	CNG	DRC	DRC	CDC/South Africa	1101
Democratic Republic of the Congo (DRC)	RDC	DRC	DRC	CDC	20263
Kenya	KEN	Kenya	Kenya	CDC	4328
Somalia	SOM	Kenya	Kenya	CDC	2678
Yemen	YEM	Kenya	Kenya	CDC	858
Comoros	COM	Kenya	Kenya	CDC	127
Djibouti	DJI	Kenya	Kenya	CDC	18
Nigeria	NIE	Nigeria	Nigeria	CDC	93547
Gambia	GAM	Nigeria	Nigeria	CDC	126
Guinea-Bissau	GUB	Nigeria	Nigeria	CDC	230
Ghana	GHA	Ghana	Ghana	Ghana/CDC	4272
Benin	BEN	Ghana	Ghana	Ghana	1558
Togo	TOG	Ghana	Ghana	Ghana/CDC	867
South Africa	SOA	South Africa	South Africa	South Africa	4204
Angola	ANG	South Africa	South Africa	South Africa	3280
Botswana	BOT	South Africa	South Africa	South Africa	135
Eswatini	SWZ	South Africa	South Africa	South Africa	120
Lesotho	LES	South Africa	South Africa	South Africa	112
Mauritius	MAS	South Africa	South Africa	South Africa	53
Mozambique	MOZ	South Africa	South Africa	South Africa	3233
Namibia	NAM	South Africa	South Africa	South Africa	243
Malawi	MAL	South Africa/Zimbabwe	South Africa/Zimbabwe	South Africa	1728
Côte d'Ivoire	CIV	Côte d'Ivoire	Côte d'Ivoire	South Africa	2908
Burkina Faso	BFA	Côte d'Ivoire	Côte d'Ivoire	South Africa	2595
Cape Verde	CAV	Côte d'Ivoire/Ghana	Côte d'Ivoire/Ghana	South Africa	22
Liberia	LIB	Côte d'Ivoire	Côte d'Ivoire	South Africa	567
Sierra Leone	SIL	Côte d'Ivoire	Côte d'Ivoire	South Africa	756
Mali	MAI	Côte d'Ivoire/Ghana	Côte d'Ivoire/Ghana	South Africa	2263
Eritrea	ERI	Eritrea/Kenya	Eritrea/Kenya	South Africa	771
Ethiopia	ETH	Ethiopia	Ethiopia	South Africa	8448
Guinea	GUI	Ghana/Senegal	Ghana/Senegal	South Africa	2350
Madagascar	MAD	Madagascar	Madagascar	South Africa	5075
Senegal	SEN	Senegal	Senegal	South Africa	597
Mauritania	MAU	Senegal	Senegal	South Africa	180
Niger	NIG	Senegal	Senegal	South Africa	2808
Uganda	UGA	Uganda	Uganda	South Africa	4952
Burundi	BUU	Uganda	Uganda	South Africa	982
Rwanda	RWA	Uganda	Uganda	South Africa	1100
South Sudan	RSS	Uganda	Uganda	South Africa	3095
Tanzania	TAN	Uganda	Uganda	South Africa	7009
Zambia	ZAM	Zambia	Zambia	South Africa	1782
Zimbabwe	ZIM	Zimbabwe	Zimbabwe	South Africa	1474
Algeria	ALG	Algeria	Algeria	South Africa/France	5066
Central African Republic	CAF	Central African Republic	Central African Republic	South Africa/France	1329
