# Supplementary material for: Time Taken to Detect and Respond to Polio Outbreaks in Africa and the Potential Impact of Direct Molecular Detection and Nanopore Sequencing
Source: J Infect Dis. 2021 Oct 8;226(3):453–62. doi: 10.1093/infdis/jiab518 (PMC9417130; doi:10.1093/infdis/jiab518)
Supplement: jiab518_suppl_Supplementary_Table_S3 [file jiab518_suppl_supplementary_table_s3.xlsx]

## Sheet: Sheet1
Supplementary Table 3 - Mixed-effects regression models relating sample numbers to testing intervals via equation [1]
Sample processing interval	Total samples with all prior dates	Number of laboratories performing step	Median days required (10th-90th percentile range)	Increase in interval per 100 samples (95 % CI)	Variance of random effect (days)	Likelihood ratio test for inclusion of sample burden	Overall interval since onsent (days, 10th-90th percentile range)
Arrival at lab to cell culture result	204309	16	12 (10-14)	0.04 [-0.01, 0.09]	0.49	p = 0.12	23 (17-40)
Culture result to ITD result	9038	16	3 (1-12)	3.09 [2.03, 4.16]	0.45	p < 0.001	25 (16-49)
Sample arrival in sequencing lab to sequencing result	1760	4	14 (7-29)	6.12 [-0.53, 12.74]	43.9	p = 0.07	46 (30-75)
