# Supplementary material for: Time Taken to Detect and Respond to Polio Outbreaks in Africa and the Potential Impact of Direct Molecular Detection and Nanopore Sequencing
Source: J Infect Dis. 2021 Oct 8;226(3):453–62. doi: 10.1093/infdis/jiab518 (PMC9417130; doi:10.1093/infdis/jiab518)
Supplement: jiab518_suppl_Supplementary_Table_S4 [file jiab518_suppl_supplementary_table_s4.xlsx]

## Sheet: Sheet1
Supplementary Table 4 - Detection of VDPV2 outbreaks and estimated interval before detection using direct detection by nanopore sequencing
Outbreak lineage	Country of outbreak	WHO acronym code	Number of samples testing positive for lineage within the country	Interval between first attributed AFP case and detection by cell-culture (days)	Interval between first attributed AFP case and estimated median detection by nanopore method (days)
ANG-HUI-1	Angola	ANG	138	20	16
ANG-LNO-1	Angola	ANG	2	32	21
ANG-LNO-2	Angola	ANG	24	34	23
ANG-LUA-1	Angola	ANG	63	42	37
ANG-MOX-1	Angola	ANG	20	59	41
NIE-JIS-1	Benin	BEN	6	30	13
CAF-BNG-1	Cameroon	CAE	1	50	14
CAF-BAM-1	Central African Republic	CAF	4	27	9
CAF-BER-1	Central African Republic	CAF	6	34	10
CAF-BIM-1	Central African Republic	CAF	2	22	8
CAF-BIM-3	Central African Republic	CAF	3	31	9
CAF-BNG-1	Central African Republic	CAF	13	31	16
CHA-NDJ-1	Chad	CHA	6	76	21
NIE-JIS-1	Chad	CHA	6	37	15
ANG-LUA-1	Democratic Republic of the Congo	COD	26	45	17
RDC-HKA-1	Democratic Republic of the Congo	COD	2	54	26
RDC-HLO-1	Democratic Republic of the Congo	COD	34	77	59
RDC-HLO-2	Democratic Republic of the Congo	COD	39	53	30
RDC-KAS-1	Democratic Republic of the Congo	COD	2	33	13
RDC-KAS-2	Democratic Republic of the Congo	COD	6	57	20
RDC-KAS-3	Democratic Republic of the Congo	COD	35	33	15
RDC-MAN-1	Democratic Republic of the Congo	COD	3	43	16
RDC-MON-1	Democratic Republic of the Congo	COD	11	35	19
RDC-SAN-1	Democratic Republic of the Congo	COD	52	46	29
ETH-ORO-1	Ethiopia	ETH	7	39	11
ETH-ORO-2	Ethiopia	ETH	2	38	8
ETH-ORO-3	Ethiopia	ETH	2	43	13
ETH-SOU-2	Ethiopia	ETH	2	49	11
SOM-BAN-1	Ethiopia	ETH	3	86	8
NIE-JIS-1	Ghana	GHA	19	26	17
MOZ-ZAM-2	Mozambique	MOZ	2	52	39
NIE-JIS-1	Nigeria	NIE	67	26	14
NIE-KGS-1	Nigeria	NIE	5	33	17
NIE-KGS-2	Nigeria	NIE	4	29	15
NIE-SOS-2	Nigeria	NIE	2	27	14
NIE-SOS-3	Nigeria	NIE	1	31	10
NIE-JIS-1	Niger	NIG	11	65	47
NIE-JIS-1	Togo	TOG	6	31	21
ANG-MOX-1	Zambia	ZAM	2	28	10
