# Supplementary material for: Time Taken to Detect and Respond to Polio Outbreaks in Africa and the Potential Impact of Direct Molecular Detection and Nanopore Sequencing
Source: J Infect Dis. 2021 Oct 8;226(3):453–62. doi: 10.1093/infdis/jiab518 (PMC9417130; doi:10.1093/infdis/jiab518)
Supplement: jiab518_suppl_Supplementary_Table_S5 [file jiab518_suppl_supplementary_table_s5.xlsx]

## Sheet: Sheet1
Supplementary Table 5 - Negative binomial regression described in equation [2] fitted to data from 32 outbreaks, excluding data from 11 outbreaks where vaccination response occurred before notification. WAIC = 162.7. OR = odds ratio; CrI = 95% credible interval.
Variable (fixed effects)	OR	CrI
Interval from first paralysis onset to first vaccination response (7 days increase)	1.06	(0.988-1.16)
	Mean	95% CrI
Dispersion parameter (1/k)	0.864	(0.479-1.46)
